# Supplementary material for: Comparative Study of Expected Ecosystem Services and Tree Species Diversity in Residential Plots of Polluted and Unpolluted Neighborhoods in the Copper City of Lubumbashi
Source: Plant Environ Interact. 2026 Jul 14;7(4):e70179. doi: 10.1002/pei3.70179 (PMC13366389; doi:10.1002/pei3.70179)
Supplement: Supplementary file 1 — Data S1: pei370179‐sup‐0001‐DataS1.xlsx. [file PEI3-7-e70179-s004.xlsx]

## Sheet: Feuil1
site	Cu	Co	Zn	Pb
Penga Penga	1383	91	465	102
Penga Penga	893	68	415	63
Penga Penga	1508	106	434	109
Penga Penga	1281	127	780	323
Penga Penga	1778	59	378	132
Penga Penga	3238	75	477	389
Penga Penga	980	38	224	64
Penga Penga	6301	160	962	669
Penga Penga	2977	190	1041	1103
Penga Penga	5401	217	807	378
Gécamines	13510	1519	6290	1005
Gécamines	23362	1002	4365	1033
Gécamines	979	77	653	69
Gécamines	644	59	767	62
Gécamines	1380	103	1090	99
Gécamines	1120	72	645	110
Gécamines	6140	322	1742	277
Gécamines	11560	586	2561	571
Gécamines	8507	389	2177	416
Kaleja	83	6.5	63	10
Kaleja	178	12	107	15
Kaleja	168	12	108	13
Kaleja	107	12	87	13
Kaleja	375	41	196	33
Kaleja	126	13	89	20
Kaleja	167	56	174	17
Kaleja	132	10	76	14
Kaleja	59	6.3	34	7.3
Kaleja	179	11	117	25
Kalebuka	389	24	186	50
Kalebuka	859	96	207	49
Kalebuka	243	24	109	29
Kalebuka	451	33	286	67
Kalebuka	162	21	109	29
Kalebuka	494	32	192	66
Kalebuka	371	34	210	51
Kalebuka	226	25	119	31
Kalebuka	230	21	149	32
Kalebuka	318	22	163	43

## Sheet: Feuil2
site	Cu	Co	Zn	Pb
PP	1383	91	465	102			Site	pHKCl	Cu	Co	Zn	Pb
PP	893	68	415	63			Kalebuka	6.8 (5.2 – 8.2)	374.3 (226 – 859)	33.2 (21 – 96)	173 (109 – 286)	44.7 (29 – 67)
PP	1508	106	434	109			Penga Penga	6.7 (4.9 – 7.9)	2574 (893 – 6301)	113.1 (38 – 217)	598.3 (224 – 1041)	333.2 (63 – 1103)
PP	1281	127	780	323			Reference*		200	40	300	100
PP	1778	59	378	132
PP	3238	75	477	389
PP	980	38	224	64
PP	6301	160	962	669
PP	2977	190	1041	1103
PP	5401	217	807	378
Moyenne	2574	113.1	598.3	333.2
KLB	389	24	186	50
KLB	859	96	207	49
KLB	243	24	109	29
KLB	451	33	286	67
KLB	162	21	109	29
KLB	494	32	192	66
KLB	371	34	210	51
KLB	226	25	119	31
KLB	230	21	149	32
KLB	318	22	163	43
Moyenne	374.3	33.2	173	44.7
