# Supplementary material for: Comparative Study of Expected Ecosystem Services and Tree Species Diversity in Residential Plots of Polluted and Unpolluted Neighborhoods in the Copper City of Lubumbashi
Source: Plant Environ Interact. 2026 Jul 14;7(4):e70179. doi: 10.1002/pei3.70179 (PMC13366389; doi:10.1002/pei3.70179)
Supplement: Supplementary file 2 — Data S2: pei370179‐sup‐0002‐DataS2.xlsx. [file PEI3-7-e70179-s002.xlsx]

## Sheet: sociodemo
N°	Site	Gender	Level of study	Age
1	PengaPenga	homme	secondaire	44
2	PengaPenga	femme	secondaire	51
3	PengaPenga	homme	secondaire	74
4	PengaPenga	homme	secondaire	41
5	PengaPenga	femme	primaire	43
6	PengaPenga	homme	primaire	51
7	PengaPenga	femme	primaire
8	PengaPenga	femme	primaire	64
9	PengaPenga	femme	gradué	36
10	PengaPenga	homme	primaire	61
11	PengaPenga	femme	primaire	39
12	PengaPenga	homme	secondaire	42
13	PengaPenga	femme	primaire
14	PengaPenga	femme		60
15	PengaPenga	femme	primaire	50
16	PengaPenga	femme		78
17	PengaPenga	homme	secondaire	41
18	PengaPenga	femme	aucun	56
19	PengaPenga	femme	primaire	47
20	PengaPenga	femme	primaire	35
21	PengaPenga	homme	licencié	40
22	PengaPenga	homme	primaire	59
23	PengaPenga	femme	primaire	68
24	PengaPenga	femme	primaire	58
25	PengaPenga	homme	secondaire	73
26	PengaPenga	femme	primaire	57
27	PengaPenga	femme	aucun	54
28	PengaPenga	homme	secondaire	40
29	PengaPenga	femme	secondaire	55
30	PengaPenga	femme	primaire	50
31	PengaPenga	homme	secondaire	48
32	PengaPenga	homme	secondaire	46
33	PengaPenga	homme	secondaire	41
34	PengaPenga	homme	aucun	23
35	PengaPenga	femme	aucun	48
36	PengaPenga	femme	aucun	63
37	PengaPenga	femme	primaire	60
38	PengaPenga	homme	licencié	49
39	PengaPenga	femme	secondaire	27
40	PengaPenga	homme	secondaire	50
41	PengaPenga	homme	primaire	36
42	PengaPenga	homme	aucun	43
43	PengaPenga	femme	secondaire	58
44	PengaPenga	homme	primaire	59
45	PengaPenga	femme	aucun	61
46	PengaPenga	femme	primaire	61
47	PengaPenga	homme		49
48	PengaPenga	femme	secondaire	60
49	PengaPenga	femme	primaire	57
50	PengaPenga	femme	secondaire	55
51	PengaPenga	femme	primaire	56
52	PengaPenga	femme	primaire	49
53	PengaPenga	femme	primaire	20
54	PengaPenga	femme	primaire	61
55	PengaPenga	femme	primaire	76
56	PengaPenga	femme	secondaire
57	PengaPenga	femme	aucun
58	PengaPenga	femme	primaire
59	PengaPenga	femme	aucun
60	PengaPenga	homme	primaire
61	PengaPenga	femme	primaire
62	PengaPenga	homme	secondaire
63	PengaPenga	femme	aucun
64	PengaPenga	homme	primaire
65	Kalebuka	femme	primaire	79
66	Kalebuka	homme	secondaire	74
67	Kalebuka	femme	aucun	57
68	Kalebuka	homme	primaire	52
69	Kalebuka	femme	aucun	59
70	Kalebuka	homme	primaire	48
71	Kalebuka	homme	primaire	49
72	Kalebuka	homme	primaire	44
73	Kalebuka	homme	aucun	43
74	Kalebuka	homme	aucun	74
75	Kalebuka	homme	secondaire	46
76	Kalebuka	homme	primaire	52
77	Kalebuka	homme	primaire	59
78	Kalebuka	femme	aucun	40
79	Kalebuka	femme	aucun	49
80	Kalebuka	femme	aucun	59
81	Kalebuka	femme	primaire	55
82	Kalebuka	femme	primaire	53
83	Kalebuka	homme	primaire	17
84	Kalebuka	homme	primaire	39
85	Kalebuka	femme	primaire	48
86	Kalebuka	femme	aucun	79
87	Kalebuka	homme	gradué	60
88	Kalebuka	homme	primaire	75
89	Kalebuka	femme	primaire	55
90	Kalebuka	femme	primaire	48
91	Kalebuka	homme	primaire	55
92	Kalebuka	femme	primaire	54
93	Kalebuka	homme	secondaire	59
94	Kalebuka	homme	gradué	64
95	Kalebuka	femme	primaire	60
96	Kalebuka	homme		49
97	Kalebuka	femme	primaire	51
98	Kalebuka	femme	primaire	53
99	Gécamines	femme	primaire	36
100	Gécamines	homme	primaire	24
101	Gécamines	femme	primaire	47
102	Gécamines	femme	secondaire	50
103	Gécamines	homme	secondaire	70
104	Gécamines	homme
105	Gécamines	homme	secondaire	81
106	Gécamines	femme	secondaire	57
107	Gécamines	homme	secondaire	59
108	Gécamines	homme	secondaire	38
109	Gécamines	homme	licencié	40
110	Gécamines	femme	primaire	51
111	Gécamines	homme	primaire	47
112	Gécamines	femme		45
113	Gécamines	homme	primaire	74
114	Gécamines	femme	primaire	59
115	Gécamines	femme	primaire	62
116	Gécamines	femme	aucun	46
117	Gécamines	femme	primaire	50
118	Gécamines	femme		34
119	Gécamines			49
120	Gécamines			79
121	Kaleja	homme	gradué	60
122	Kaleja	homme	primaire	75
123	Kaleja	femme	primaire	55
124	Kaleja	femme	primaire	48
125	Kaleja	homme	primaire	55
126	Kaleja	femme	primaire	54
127	Kaleja	homme	secondaire	59
128	Kaleja	homme	gradué	64
129	Kaleja	femme	primaire	60
130	Kaleja	homme		49
131	Kaleja	femme	primaire	51
132	Kaleja	femme	primaire	53

## Sheet: settling year
Site	Plot settling year
PengaPenga	1992
PengaPenga	2009
PengaPenga	2001
PengaPenga	2007
PengaPenga	2012
PengaPenga	2001
PengaPenga	2000
PengaPenga	1992
PengaPenga	2009
PengaPenga	1988
PengaPenga	1987
PengaPenga	2006
PengaPenga	1996
PengaPenga	2002
PengaPenga	2015
PengaPenga	1991
PengaPenga	1986
PengaPenga	1988
PengaPenga	2002
PengaPenga	1988
PengaPenga	2003
PengaPenga	2013
PengaPenga	1987
PengaPenga	1999
PengaPenga	1989
PengaPenga	2007
PengaPenga	2009
PengaPenga	2000
PengaPenga	1997
PengaPenga	2012
PengaPenga	2012
PengaPenga	2012
PengaPenga	2010
PengaPenga	2011
PengaPenga	2006
PengaPenga	2002
PengaPenga	1999
PengaPenga	1999
PengaPenga	1989
PengaPenga	1988
PengaPenga	1998
PengaPenga	1986
PengaPenga	1991
PengaPenga	1989
PengaPenga	1989
PengaPenga	1997
PengaPenga	2004
PengaPenga	1999
PengaPenga	2009
Kalebuka	1976
Kalebuka	1988
Kalebuka	2008
Kalebuka	2004
Kalebuka	2003
Kalebuka	2013
Kalebuka	2001
Kalebuka	2013
Kalebuka	2008
Kalebuka	2009
Kalebuka	2012
Kalebuka	2003
Kalebuka	2007
Kalebuka	2009
Kalebuka	1998
Kalebuka	2005
Kalebuka	2003
Kalebuka	2000
Kalebuka	2003
Kalebuka	2003
Kalebuka	2010
Kalebuka	2000
Kalebuka	1989
Kalebuka	2004
Kalebuka	2001
Kalebuka	2006
Kalebuka	2009
Kalebuka	2015
Kalebuka	1990
Kalebuka	1996
Kalebuka	1985
Kalebuka	1992
Kalebuka	1978
Gécamines	1984
Gécamines	1994
Gécamines	1980
Gécamines	1984
Gécamines	1993
Gécamines	1966
Gécamines	1980
Gécamines	1979
Gécamines	1994
Gécamines	1982
Gécamines	1989
Gécamines	1989
Gécamines	1960
Gécamines	1988
Gécamines	1978
Gécamines	1989
Gécamines	1993
Gécamines	1982
Gécamines	1989
Gécamines	1975
Kaleja	2000
Kaleja	1989
Kaleja	2004
Kaleja	2001
Kaleja	2006
Kaleja	2009
Kaleja	2015
Kaleja	1990
Kaleja	1996
Kaleja	1985
Kaleja	1992
Kaleja	1978
