# Supplementary material for: Comparative Study of Expected Ecosystem Services and Tree Species Diversity in Residential Plots of Polluted and Unpolluted Neighborhoods in the Copper City of Lubumbashi
Source: Plant Environ Interact. 2026 Jul 14;7(4):e70179. doi: 10.1002/pei3.70179 (PMC13366389; doi:10.1002/pei3.70179)
Supplement: Supplementary file 3 — Data S3: pei370179‐sup‐0003‐DataS3.xlsx. [file PEI3-7-e70179-s001.xlsx]

## Sheet: Services
N°	Site	windbreak	Soil erosion decrease	Aesthetics	Fruit	Medicine	Shade	Oxygen	Dust decrease	Air cooling
1	PengaPenga	non	non	non	oui	non	oui	non	non	oui
2	PengaPenga	oui	non	non	non	non	oui	non	non	non
3	PengaPenga	oui	non	non	oui	non	non	oui	non	non
4	PengaPenga	oui	non	non	oui	oui	oui	non	non	non
5	PengaPenga	oui	non	non	oui	non	oui	non	non	non
6	PengaPenga	oui	non	oui	non	non	oui	non	oui	non
7	PengaPenga	oui	non	non	oui	non	oui	non	non	non
8	PengaPenga	non	non	non	non	non	oui	non	non	oui
9	PengaPenga	oui	non	non	oui	non	oui	non	non	non
10	PengaPenga	oui	non	non	oui	non	oui	non	non	non
11	PengaPenga	non	non	non	oui	non	oui	oui	non	oui
12	PengaPenga	non	non	non	oui	non	oui	non	non	non
13	PengaPenga	non	non	non	oui	non	non	non	non	non
14	PengaPenga	oui	non	non	oui	non	oui	non	non	non
15	PengaPenga	non	non	non	oui	non	oui	oui	non	non
16	PengaPenga	oui	non	non	non	non	oui	non	non	non
17	PengaPenga	non	non	non	oui	non	oui	oui	non	non
18	PengaPenga	non	non	non	non	non	oui	non	non	non
19	PengaPenga	oui	non	non	oui	non	oui	non	non	non
20	PengaPenga	oui	non	non	oui	non	oui	oui	non	non
21	PengaPenga	oui	non	non	non	non	oui	non	non	oui
22	PengaPenga	oui	non	non	non	non	non	non	non	non
1	GCM	non	non	non	oui	non	oui	non	non	oui
2	GCM	oui	non	non	oui	non	non	non	non	non
3	GCM	non	non	non	oui	non	non	non	non	non
4	GCM	non	non	non	oui	non	oui	non	non	oui
5	GCM	oui	non	non	oui	non	oui	non	non	non
6	GCM	non	non	non	oui	oui	non	non	non	non
7	GCM	oui	non	non	oui	oui	non	non	non	non
8	GCM	non	non	non	non	non	oui	non	non	oui
9	GCM	non	non	non	oui	non	oui	oui	non	non
10	GCM	non	non	non	oui	non	oui	non	non	non
11	GCM	non	non	non	non	non	oui	non	non	non
12	GCM	non	non	non	oui	non	non	non	non	non
13	GCM	non	non	non	oui	non	non	non	non	non
14	GCM	non	non	non	oui	non	non	non	non	non
15	GCM	non	non	non	oui	non	oui	non	non	non
16	GCM	non	non	non	oui	non	oui	non	non	non
17	GCM	oui	non	non	oui	non	oui	non	oui	oui
18	GCM	non	non	non	oui	non	oui	non	non	non
19	GCM	non	non	non	oui	non	oui	non	non	non
20	GCM	oui	non	non	oui	non	oui	non	non	non
21	GCM	non	non	non	oui	oui	non	non	non	non
22	GCM	non	non	non	oui	non	non	non	non	non
1	KALEJA	non	non	non	oui	non	non	non	non	oui
2	KALEJA	oui	non	oui	non	non	oui	non	non	oui
3	KALEJA	oui	non	non	oui	non	oui	non	non	non
4	KALEJA	non	non	non	oui	non	oui	non	non	non
5	KALEJA	non	non	non	oui	oui	non	non	non	non
6	KALEJA	oui	non	non	oui	non	non	non	non	non
7	KALEJA	non	non	non	oui	non	oui	non	non	non
8	KALEJA	non	non	non	oui	non	oui	non	non	oui
9	KALEJA	oui	non	non	oui	non	oui	non	non	non
10	KALEJA	non	non	non	oui	oui	oui	non	non	non
11	KALEJA	oui	non	non	oui	non	oui	oui	non	non
12	KALEJA	non	non	non	non	non	oui	oui	non	non
13	KALEJA	oui	non	non	oui	non	non	oui	non	non
14	KALEJA	oui	non	non	oui	non	non	non	non	non
15	KALEJA	non	non	non	oui	oui	oui	non	non	non
16	KALEJA	oui	non	non	oui	non	oui	non	non	non
17	KALEJA	non	non	oui	oui	non	oui	oui	non	non
18	KALEJA	oui	non	non	oui	non	oui	non	non	non
19	KALEJA	oui	non	non	oui	non	oui	non	non	non
20	KALEJA	oui	non	non	oui	non	oui	non	non	non
21	KALEJA	oui	non	non	oui	oui	oui	non	non	oui
22	KALEJA	oui	non	non	oui	non	non	oui	non	non
1	KALEBUKA	oui	non	non	oui	non	oui	non	non	non
2	KALEBUKA	non	non	non	oui	non	non	oui	non	non
3	KALEBUKA	oui	non	non	non	oui	oui	non	non	non
4	KALEBUKA	non	non	non	oui	non	non	non	non	non
5	KALEBUKA	oui	non	non	oui	non	oui	non	non	non
6	KALEBUKA	non	non	non	oui	non	non	non	non	non
7	KALEBUKA	oui	non	non	non	non	oui	non	non	non
8	KALEBUKA	non	non	non	oui	non	oui	non	non	oui
9	KALEBUKA	non	non	non	oui	non	oui	non	non	non
10	KALEBUKA	oui	non	non	oui	non	oui	non	non	non
11	KALEBUKA	non	non	non	oui	non	oui	non	non	non
12	KALEBUKA	oui	non	non	non	non	oui	non	non	non
13	KALEBUKA	oui	non	non	oui	non	oui	oui	non	oui
14	KALEBUKA	oui	non	non	oui	non	oui	non	non	non
15	KALEBUKA	non	non	non	oui	non	non	non	non	oui
16	KALEBUKA	oui	non	non	oui	non	non	non	non	non
17	KALEBUKA	oui	non	non	oui	non	non	non	non	non
18	KALEBUKA	non	non	non	oui	oui	non	non	non	non
19	KALEBUKA	oui	non	non	oui	non	oui	non	non	non
20	KALEBUKA	oui	non	non	oui	non	oui	non	non	non
21	KALEBUKA	oui	non	non	oui	oui	non	non	non	non
22	KALEBUKA	oui	non	non	oui	non	non	non	non	non
