# Supplementary material for: Comparative Study of Expected Ecosystem Services and Tree Species Diversity in Residential Plots of Polluted and Unpolluted Neighborhoods in the Copper City of Lubumbashi
Source: Plant Environ Interact. 2026 Jul 14;7(4):e70179. doi: 10.1002/pei3.70179 (PMC13366389; doi:10.1002/pei3.70179)
Supplement: Supplementary file 4 — Data S4: pei370179‐sup‐0004‐DataS4.xlsx. [file PEI3-7-e70179-s005.xlsx]

## Sheet: Feuil1
Site	nbt
PP	5
PP	2
PP	2
PP	4
PP	2
PP	1
PP	5
PP	0
PP	14
PP	2
PP	2
PP	8
PP	6
PP	2
PP	1
PP	0
PP	18
PP	6
PP	6
PP	1
PP	7
PP	2
PP	4
PP	0
PP	0
PP	19
PP	13
PP	2
PP	5
PP	0
PP	2
PP	3
PP	4
PP	0
PP	0
PP	2
PP	4
PP	2
PP	7
PP	0
PP	0
PP	1
PP	6
PP	3
GCM	3
GCM	3
GCM	1
GCM	3
GCM	1
GCM	8
GCM	1
GCM	8
GCM	12
GCM	3
GCM	10
GCM	1
GCM	4
GCM	3
GCM	5
GCM	4
GCM	1
GCM	3
GCM	1
GCM	5
GCM	3
GCM	2
GCM	2
GCM	1
GCM	3
GCM	3
GCM	7
GCM	4
GCM	6
GCM	5
GCM	3
GCM	2
GCM	2
GCM	2
GCM	3
GCM	1
GCM	8
GCM	0
GCM	1
GCM	1
GCM	0
GCM	1
GCM	4
GCM	1
KALJ	8
KALJ	7
KALJ	5
KALJ	5
KALJ	9
KALJ	13
KALJ	12
KALJ	7
KALJ	7
KALJ	5
KALJ	6
KALJ	6
KALJ	5
KALJ	5
KALJ	1
KALJ	5
KALJ	15
KALJ	4
KALJ	4
KALJ	9
KALJ	6
KALJ	3
KALJ	3
KALJ	5
KALJ	8
KALJ	1
KALJ	0
KALJ	3
KALJ	6
KALJ	1
KALJ	0
KALJ	11
KALJ	3
KALJ	0
KALJ	8
KALJ	0
KALJ	5
KALJ	11
KALJ	12
KALJ	5
KALJ	2
KALJ	8
KALJ	9
KALJ	16
KLBK	6
KLBK	16
KLBK	11
KLBK	8
KLBK	6
KLBK	7
KLBK	3
KLBK	13
KLBK	7
KLBK	1
KLBK	10
KLBK	12
KLBK	12
KLBK	15
KLBK	4
KLBK	10
KLBK	9
KLBK	5
KLBK	3
KLBK	5
KLBK	21
KLBK	15
KLBK	11
KLBK	18
KLBK	4
KLBK	6
KLBK	7
KLBK	8
KLBK	0
KLBK	6
KLBK	5
KLBK	11
KLBK	1
KLBK	2
KLBK	17
KLBK	11
KLBK	2
KLBK	10
KLBK	2
KLBK	2
KLBK	3
KLBK	1
KLBK	5
KLBK	13
