# Supplementary material for: Comparative Study of Expected Ecosystem Services and Tree Species Diversity in Residential Plots of Polluted and Unpolluted Neighborhoods in the Copper City of Lubumbashi
Source: Plant Environ Interact. 2026 Jul 14;7(4):e70179. doi: 10.1002/pei3.70179 (PMC13366389; doi:10.1002/pei3.70179)
Supplement: Supplementary file 5 — Data S5: pei370179‐sup‐0005‐DataS5.xlsx. [file PEI3-7-e70179-s006.xlsx]

## Sheet: Feuil1
Sites	Species
PP	Delonix regia
PP	Brachystegia spiciformis
PP	Brachystegia spiciformis
PP	Brachystegia spiciformis
PP	Brachystegia spiciformis
PP	Bauhinia variegata
PP	Acacia auriculiformis
PP	Musa sinensis
PP	Acacia auriculiformis
PP	Mangifera indica
PP	Mangifera indica
PP	Psidium guajava
PP	Acacia auriculiformis
PP	Persea americana
PP	Citrus lemon
PP	Moringa oleifera
PP	Elaeis guineensis
PP	Bauhinia variegata
PP	Persea americana
PP	Persea americana
PP	Persea americana
PP	Persea americana
PP	Persea americana
PP	Persea americana
PP	Persea americana
PP	Mangifera indica
PP	Mangifera indica
PP	Mangifera indica
PP	Elaeis guineensis
PP	Elaeis guineensis
PP	Bauhinia variegata
PP	Bauhinia variegata
PP	Acacia auriculiformis
PP	Brachystegia spiciformis
PP	Brachystegia spiciformis
PP	Brachystegia spiciformis
PP	Acacia auriculiformis
PP	Carica papaya
PP	Cajanus cajan
PP	Cajanus cajan
PP	Cajanus cajan
PP	Persea americana
PP	Mangifera indica
PP	Mangifera indica
PP	Syzygium guineense
PP	Persea americana
PP	Psidium guajava
PP	Musa sinensis
PP	Acacia auriculiformis
PP	Mangifera indica
PP	Persea americana
PP	Syzygium guineense
PP	Acacia auriculiformis
PP	Leucaena leucocephala
PP	Acacia auriculiformis
PP	Psidium guajava
PP	Mangifera indica
PP	Persea americana
PP	Syzygium guineense
PP	Acacia auriculiformis
PP	Acacia auriculiformis
PP	Acacia auriculiformis
PP	Albizia lebbeck
PP	Persea americana
PP	Phillantus muellerianus
PP	Persea americana
PP	Persea americana
PP	Persea americana
PP	Mangifera indica
PP	Mangifera indica
PP	Mangifera indica
PP	Mangifera indica
PP	Mangifera indica
PP	Carica papaya
PP	Citrus lemon
PP	Persea americana
PP	Mangifera indica
PP	Acacia auriculiformis
PP	Persea americana
PP	Bauhinia variegata
PP	Bauhinia variegata
PP	Acacia auriculiformis
PP	Acacia auriculiformis
PP	Acacia auriculiformis
PP	Psidium guajava
PP	Syzygium guineense
PP	Mangifera indica
PP	Mangifera indica
PP	Persea americana
PP	Persea americana
PP	Elaeis guineensis
PP	Mangifera indica
PP	Mangifera indica
PP	Persea americana
PP	Mangifera indica
PP	Mangifera indica
PP	Mangifera indica
PP	Mangifera indica
PP	Mangifera indica
PP	Mangifera indica
PP	Psidium guajava
PP	Psidium guajava
PP	Musa sinensis
PP	Mangifera indica
PP	Pseudocedrela kotschyi
GCM	Mangifera indica
GCM	Mangifera indica
GCM	Persea americana
GCM	Mangifera indica
GCM	Mangifera indica
GCM	Mangifera indica
GCM	Elaeis guineensis
GCM	Mangifera indica
GCM	Mangifera indica
GCM	Mangifera indica
GCM	Mangifera indica
GCM	Mangifera indica
GCM	Mangifera indica
GCM	Mangifera indica
GCM	Mangifera indica
GCM	Mangifera indica
GCM	Syzygium guineense
GCM	Elaeis guineensis
GCM	Persea americana
GCM	Mangifera indica
GCM	Persea americana
GCM	Persea americana
GCM	Persea americana
GCM	Persea americana
GCM	Persea americana
GCM	Persea americana
GCM	Persea americana
GCM	Psidium guajava
GCM	Eucalyptus spp
GCM	Eucalyptus spp
GCM	Eucalyptus spp
GCM	Eucalyptus spp
GCM	Eucalyptus spp
GCM	Anona muricata
GCM	Anona muricata
GCM	Elaeis guineensis
GCM	Elaeis guineensis
GCM	Carica papaya
GCM	Mangifera indica
GCM	Mangifera indica
GCM	Mangifera indica
GCM	Persea americana
GCM	Persea americana
GCM	Persea americana
GCM	Persea americana
GCM	Persea americana
GCM	Mangifera indica
GCM	Mangifera indica
GCM	Mangifera indica
GCM	Mangifera indica
GCM	Mangifera indica
GCM	Mangifera indica
GCM	Mangifera indica
GCM	Mangifera indica
GCM	Mangifera indica
GCM	Mangifera indica
GCM	Mangifera indica
GCM	Mangifera indica
GCM	Mangifera indica
GCM	Mangifera indica
GCM	Persea americana
GCM	Psidium guajava
GCM	Psidium guajava
GCM	Musa sinensis
GCM	Mangifera indica
GCM	Mangifera indica
GCM	Mangifera indica
GCM	Persea americana
GCM	Mangifera indica
GCM	Mangifera indica
GCM	Persea americana
GCM	Persea americana
GCM	Leucaena leucocephala
GCM	Mangifera indica
GCM	Mangifera indica
GCM	Citrus lemon
GCM	Carica papaya
GCM	Psidium guajava
GCM	Mangifera indica
GCM	Syzygium guineense
GCM	Persea americana
GCM	Mangifera indica
KLB	Acacia auriculiformis
KLB	Albizia adiantifolia
KLB	Pseudocedrela kotschyi
KLB	Pseudocedrela kotschyi
KLB	Baphia bequaertii
KLB	Brachystegia spiciformis
KLB	Carica papaya
KLB	Carica papaya
KLB	Carica papaya
KLB	Carica papaya
KLB	Carica papaya
KLB	Carica papaya
KLB	Carica papaya
KLB	Carica papaya
KLB	Carica papaya
KLB	Carica papaya
KLB	Carica papaya
KLB	Carica papaya
KLB	Citrus lemon
KLB	Citrus lemon
KLB	Citrus lemon
KLB	Citrus lemon
KLB	Citrus lemon
KLB	Citrus lemon
KLB	Citrus lemon
KLB	Citrus lemon
KLB	Citrus lemon
KLB	Citrus lemon
KLB	Citrus lemon
KLB	Citrus X sinensis
KLB	Combretum molle
KLB	Combretum molle
KLB	Elaeis guineensis
KLB	Elaeis guineensis
KLB	Elaeis guineensis
KLB	Elaeis guineensis
KLB	Elaeis guineensis
KLB	Elaeis guineensis
KLB	Elaeis guineensis
KLB	Elaeis guineensis
KLB	Elaeis guineensis
KLB	Elaeis guineensis
KLB	Elaeis guineensis
KLB	Elaeis guineensis
KLB	Elaeis guineensis
KLB	Eucalyptus camaldulensis
KLB	Punica granatum
KLB	Julbernadia paniculata
KLB	Mangifera indica
KLB	Mangifera indica
KLB	Mangifera indica
KLB	Mangifera indica
KLB	Mangifera indica
KLB	Mangifera indica
KLB	Mangifera indica
KLB	Mangifera indica
KLB	Mangifera indica
KLB	Mangifera indica
KLB	Mangifera indica
KLB	Mangifera indica
KLB	Mangifera indica
KLB	Mangifera indica
KLB	Mangifera indica
KLB	Mangifera indica
KLB	Mangifera indica
KLB	Mangifera indica
KLB	Mangifera indica
KLB	Mangifera indica
KLB	Mangifera indica
KLB	Mangifera indica
KLB	Mangifera indica
KLB	Mangifera indica
KLB	Mangifera indica
KLB	Mangifera indica
KLB	Mangifera indica
KLB	Mangifera indica
KLB	Mangifera indica
KLB	Mangifera indica
KLB	Mangifera indica
KLB	Mangifera indica
KLB	Mangifera indica
KLB	Mangifera indica
KLB	Mangifera indica
KLB	Mangifera indica
KLB	Mangifera indica
KLB	Mangifera indica
KLB	Mangifera indica
KLB	Mangifera indica
KLB	Mangifera indica
KLB	Mangifera indica
KLB	Mangifera indica
KLB	Mangifera indica
KLB	Mangifera indica
KLB	Mangifera indica
KLB	Mangifera indica
KLB	Mangifera indica
KLB	Mangifera indica
KLB	Mangifera indica
KLB	Mangifera indica
KLB	Mangifera indica
KLB	Mangifera indica
KLB	Mangifera indica
KLB	Mangifera indica
KLB	Mangifera indica
KLB	Mangifera indica
KLB	Mangifera indica
KLB	Mangifera indica
KLB	Mangifera indica
KLB	Mangifera indica
KLB	Mangifera indica
KLB	Mangifera indica
KLB	Mangifera indica
KLB	Mangifera indica
KLB	Mangifera indica
KLB	Mangifera indica
KLB	Mangifera indica
KLB	Mangifera indica
KLB	Mangifera indica
KLB	Mangifera indica
KLB	Mangifera indica
KLB	Mangifera indica
KLB	Mangifera indica
KLB	Mangifera indica
KLB	Mangifera indica
KLB	Mangifera indica
KLB	Mangifera indica
KLB	Mangifera indica
KLB	Mangifera indica
KLB	Mangifera indica
KLB	Mangifera indica
KLB	Mangifera indica
KLB	Mangifera indica
KLB	Mangifera indica
KLB	Morus rubra
KLB	Musa sinensis
KLB	Musa sinensis
KLB	Musa sinensis
KLB	Musa sinensis
KLB	Musa sinensis
KLB	Musa sinensis
KLB	Musa sinensis
KLB	Musa sinensis
KLB	Musa sinensis
KLB	Pericopsis angolensis
KLB	Persea americana
KLB	Persea americana
KLB	Persea americana
KLB	Persea americana
KLB	Persea americana
KLB	Persea americana
KLB	Persea americana
KLB	Persea americana
KLB	Persea americana
KLB	Persea americana
KLB	Persea americana
KLB	Persea americana
KLB	Persea americana
KLB	Persea americana
KLB	Persea americana
KLB	Persea americana
KLB	Persea americana
KLB	Persea americana
KLB	Persea americana
KLB	Persea americana
KLB	Persea americana
KLB	Persea americana
KLB	Persea americana
KLB	Persea americana
KLB	Persea americana
KLB	Persea americana
KLB	Persea americana
KLB	Persea americana
KLB	Persea americana
KLB	Persea americana
KLB	Persea americana
KLB	Persea americana
KLB	Persea americana
KLB	Persea americana
KLB	Persea americana
KLB	Persea americana
KLB	Persea americana
KLB	Persea americana
KLB	Persea americana
KLB	Persea americana
KLB	Persea americana
KLB	Persea americana
KLB	Persea americana
KLB	Persea americana
KLB	Persea americana
KLB	Phillantus muellerianus
KLB	Phillantus muellerianus
KLB	Piliostygma thonningii
KLB	Pinus sylvestris
KLB	Pinus sylvestris
KLB	Psidium guajava
KLB	Psidium guajava
KLB	Psidium guajava
KLB	Psidium guajava
KLB	Psidium guajava
KLB	Psidium guajava
KLB	Syzygium guineense
KLB	Syzygium guineense
KLB	Syzygium guineense
KLJ	Persea americana
KLJ	Mangifera indica
KLJ	Mangifera indica
KLJ	Mangifera indica
KLJ	Mangifera indica
KLJ	Psidium guajava
KLJ	Acacia auriculiformis
KLJ	Pinus radiata
KLJ	Mangifera indica
KLJ	Persea americana
KLJ	Persea americana
KLJ	Elaeis guineensis
KLJ	Elaeis guineensis
KLJ	Mangifera indica
KLJ	Persea americana
KLJ	Mangifera indica
KLJ	Mangifera indica
KLJ	Mangifera indica
KLJ	Persea americana
KLJ	Psidium guajava
KLJ	Mangifera indica
KLJ	Mangifera indica
KLJ	Mangifera indica
KLJ	Psidium guajava
KLJ	Persea americana
KLJ	Psidium guajava
KLJ	Persea americana
KLJ	Mangifera indica
KLJ	Mangifera indica
KLJ	Mangifera indica
KLJ	Elaeis guineensis
KLJ	Elaeis guineensis
KLJ	Pinus sylvestris
KLJ	Phillantus muellerianus
KLJ	Psidium guajava
KLJ	Psidium guajava
KLJ	Psidium guajava
KLJ	Mangifera indica
KLJ	Mangifera indica
KLJ	Mangifera indica
KLJ	Mangifera indica
KLJ	Mangifera indica
KLJ	Mangifera indica
KLJ	Leucaena leucocephala
KLJ	Leucaena leucocephala
KLJ	Carica papaya
KLJ	Eucalyptus spp
KLJ	Mangifera indica
KLJ	Mangifera indica
KLJ	Mangifera indica
KLJ	Carica papaya
KLJ	Carica papaya
KLJ	Elaeis guineensis
KLJ	Elaeis guineensis
KLJ	Morus rubra
KLJ	Musa sinensis
KLJ	Syzygium guineense
KLJ	Syzygium guineense
KLJ	Citrus lemon
KLJ	Moringa oleifera
KLJ	Moringa oleifera
KLJ	Mangifera indica
KLJ	Mangifera indica
KLJ	Carica papaya
KLJ	Pinus sylvestris
KLJ	Pinus sylvestris
KLJ	Mangifera indica
KLJ	Mangifera indica
KLJ	Mangifera indica
KLJ	Mangifera indica
KLJ	Carica papaya
KLJ	Anona muricata
KLJ	Persea americana
KLJ	Carica papaya
KLJ	Carica papaya
KLJ	Mangifera indica
KLJ	Mangifera indica
KLJ	Persea americana
KLJ	Mangifera indica
KLJ	Mangifera indica
KLJ	Mangifera indica
KLJ	Mangifera indica
KLJ	Carica papaya
KLJ	Persea americana
KLJ	Mangifera indica
KLJ	Mangifera indica
KLJ	Elaeis guineensis
KLJ	Pinus sylvestris
KLJ	Carica papaya
KLJ	Carica papaya
KLJ	Mangifera indica
KLJ	Mangifera indica
KLJ	Mangifera indica
KLJ	Mangifera indica
KLJ	Psidium guajava
KLJ	Mangifera indica
KLJ	Mangifera indica
KLJ	Acacia auriculiformis
KLJ	Carica papaya
KLJ	Carica papaya
KLJ	Mangifera indica
KLJ	Anona muricata
KLJ	mangifera indica
KLJ	mangifera indica
KLJ	mangifera indica
KLJ	Musa sinensis
KLJ	Ochna scheinfurthiana
KLJ	Combretum molle
KLJ	Combretum molle
KLJ	Mangifera indica
KLJ	Mangifera indica
KLJ	Mangifera indica
KLJ	Mangifera indica
KLJ	Syzygium guineense
KLJ	Citrus lemon
KLJ	Moringa oleifera
KLJ	Cocos nucifera
KLJ	Anona muricata
KLJ	Psidium guajava
KLJ	Croton mubango
KLJ	Dalbergia boehmii
KLJ	Persea americana
KLJ	Persea americana
KLJ	Citrus lemon
KLJ	Mangifera indica
KLJ	Mangifera indica
KLJ	Mangifera indica
KLJ	Mangifera indica
KLJ	Croton mubango
KLJ	Mangifera indica
KLJ	Mangifera indica
KLJ	Persea americana
KLJ	Persea americana
KLJ	Persea americana
KLJ	Morus rubra
KLJ	Psidium guajava
KLJ	Cupressus lusitanica
KLJ	Elaeis guineensis
KLJ	Mangifera indica
KLJ	Mangifera indica
KLJ	Mangifera indica
KLJ	Mangifera indica
KLJ	Elaeis guineensis
KLJ	Persea americana
KLJ	Mangifera indica
KLJ	Mangifera indica
KLJ	Persea americana
